# Supplementary material for: Genomic epidemiology study of Klebsiella pneumoniae causing bloodstream infections in China
Source: Clin Transl Med. 2021 Nov 8;11(11):e624. doi: 10.1002/ctm2.624 (PMC8574888; doi:10.1002/ctm2.624)
Supplement: Supplementary file 2 — Supporting information [file CTM2-11-e624-s002.xlsx]

## Sheet: Table S1
Table S1 Distribution of hospitals and strains in 7 regions in maland China.
Districts	Province Number	Hospital Number	Strains number
East China	5	8	109 (45.61%)
South China	3	5	45 (18.83%)
Southwest China	3	4	31 (12.97%)
Northeast China	2	2	29 (12.13%)
North China	2	2	13 (5.44%)
Central China	1	1	9 (3.77%)
Northwest China	2	2	3 (1.26%)

## Sheet: Table S2
Table S2 Overall population structure among different age ranges.
Age	Overall population structurea
Children (0-6 years)	0.0787
Early youth (7-17 years)	0.1305
Youth (18-40 years)	0.3852
Middle (41-65 years)	0.3232
Aged (> 65 years)	0.0824
a China's 2017 Statistical Communique on National Economic and Social Development

## Sheet: Table S3
Table S3 Sequencing data information of 239 BSI K. pneumoniae isolates.
Species ID	Clean reads	Duplication Deleted		Filter		MatePaired		Depth	Coverage (Ref: NC_016845.1, 5X)
SNC27	1823308692	1498411958	0.821809	1481573898	0.812574	1469043060	0.805702	221.849	0.966738
SNC29	1461076302	1224862170	0.838329	1211097217	0.828908	1200463629	0.82163	182.499	0.965052
SGZ200	1659427486	1363592816	0.821725	1344282540	0.810088	1329433066	0.80114	227.795	0.899311
SKM22	1282663762	1078158724	0.840562	1065244534	0.830494	1055093535	0.82258	171.293	0.964081
SHX180	1308167662	1114734246	0.852134	1101023192	0.841653	1090340523	0.833487	174.019	0.89751
SNJ201	1205815030	1026838656	0.851572	1014695142	0.841501	1005221770	0.833645	177.875	0.9083
SWH33	1471902700	1247991746	0.847877	1233461699	0.838005	1222193997	0.83035	199.503	0.916392
SYF208	2029266652	1632561264	0.804508	1619867195	0.798253	1610298472	0.793537	278.286	0.914062
SZS135	1893430072	1529556312	0.807823	1516895348	0.801136	1507324355	0.796081	263.253	0.90561
SGZ164	1301427022	1104995652	0.849065	1089803281	0.837391	1077905712	0.828249	179.455	0.8908
SHS145	1190192570	1017061104	0.854535	1005454495	0.844783	996369835	0.83715	169.645	0.957672
AB20479	1162316158	994003102	0.855192	978947254	0.842238	967061852	0.832013	169.64	0.908662
SQD109	1215253436	1024571844	0.843093	1010722604	0.831697	999747809	0.822666	134.447	0.907553
SQD110	1129610766	969325474	0.858106	954715046	0.845172	943212149	0.834989	172.226	0.894462
SSD115	1180068322	1007654106	0.853895	995631777	0.843707	986421983	0.835902	152.669	0.89968
SKM28	1591547248	1380229694	0.867225	1368233003	0.859687	1359263006	0.854051	235.496	0.903082
SCQ151	1177847112	999188744	0.848318	987754299	0.83861	978804640	0.831012	166.406	0.964597
SCQ167	1215975518	1035905904	0.851913	1023544857	0.841748	1013819027	0.83375	165.158	0.959868
SHS84	1168469408	983467832	0.841672	971258560	0.831223	961725488	0.823064	151.64	0.952988
SHS118	1215296924	1038746214	0.854726	1025356290	0.843708	1014592035	0.834851	164.541	0.95303
SHS121	1679914864	1403400040	0.8354	1385314684	0.824634	1371581651	0.816459	213.591	0.961745
SHS123	1652448870	1348158804	0.815855	1331260533	0.805629	1318268099	0.797766	198.883	0.966189
SHX166	1802791416	1492418164	0.827837	1481592869	0.821833	1473409872	0.817294	242.405	0.919714
AGD71	2721800368	2053343300	0.754406	2039004213	0.749138	2028097601	0.745131	339.875	0.900859
AGD83	3164386502	2282757298	0.72139	2265205663	0.715844	2251966971	0.71166	376.438	0.893798
AGD88	2914320536	2197000774	0.753864	2177363906	0.747126	2162206469	0.741925	346.47	0.952706
AGD93	2438088582	1898584910	0.778719	1882031287	0.771929	1870020968	0.767003	320.577	0.950655
AGD94	3269758530	2482920180	0.759359	2466377705	0.7543	2454019999	0.75052	443.077	0.892471
AGD95	2899347980	2250095394	0.776069	2230925018	0.769457	2216291718	0.76441	388.688	0.902178
AGX068	2693447400	2008895242	0.745845	1991611529	0.739428	1978553253	0.73458	355.287	0.89616
AGX069	3099426604	2273762530	0.733607	2255502677	0.727716	2241832008	0.723305	371.105	0.9501
AGX070	2338404724	1722448846	0.736591	1710374574	0.731428	1701336467	0.727563	305.893	0.894005
AGX071	2578598612	1967100858	0.762857	1952089130	0.757035	1940927882	0.752706	354.122	0.889689
AGX072	2623483060	1976355044	0.753332	1962115016	0.747905	1951189113	0.74374	321.616	0.903907
AGX073	2422644604	1763708086	0.728009	1748434587	0.721705	1736802382	0.716903	298.58	0.909995
AGX078	2165330336	1709767262	0.78961	1698897066	0.78459	1690538118	0.78073	286.456	0.912367
AGX080	1405392032	1191470030	0.847785	1185399317	0.843465	1180704212	0.840124	210.299	0.900815
AGX082	1874152506	1494911476	0.797647	1483920546	0.791782	1475681601	0.787386	261.962	0.903184
AGX084	1539582712	1251665576	0.81299	1241491673	0.806382	1233801696	0.801387	217.968	0.884186
AGX085	1534659206	1247447240	0.81285	1241794524	0.809166	1237147581	0.806138	208.988	0.90187
AGX087	1855376562	1493817934	0.805129	1486482826	0.801176	1480800415	0.798113	266.847	0.904894
AGX088	1667473068	1303854196	0.781934	1293846367	0.775932	1286322791	0.77142	229.491	0.900476
AGX092	1761991518	1452799992	0.824522	1443603036	0.819302	1436877167	0.815485	246.901	0.897822
AGX108	1850643618	1506431870	0.814004	1499424816	0.810218	1494023274	0.807299	268.198	0.905459
AHS053	1712576466	1403296454	0.819407	1396000332	0.815146	1390421944	0.811889	248.12	0.895318
ANX077	1689946700	1333927658	0.789331	1324170959	0.783558	1316683100	0.779127	230.721	0.89738
AWH080	1392201578	1157266718	0.831249	1152244366	0.827642	1148174958	0.824719	177.302	0.966095
AWH081	2142215860	1639773024	0.765456	1629867988	0.760833	1622713686	0.757493	245.289	0.964032
AWH083	1747570414	1427749092	0.816991	1420044590	0.812582	1413997049	0.809122	253.844	0.889616
AWH084	1900080414	1526129820	0.803192	1517195235	0.79849	1510186758	0.794801	261.88	0.898928
AWH088	2087664694	1696566238	0.812662	1688557571	0.808826	1681792059	0.805585	303.429	0.889567
AWH095	1681837396	1333286512	0.792756	1324319557	0.787424	1317418959	0.783321	235.709	0.910293
AXJ90	1902094150	1524396038	0.80143	1515593539	0.796803	1508763127	0.793212	270.24	0.90994
AXJ93	2745579546	2023526840	0.737013	2011148228	0.732504	2002211182	0.729249	304.156	0.966908
AYF108	1715160982	1390146166	0.810505	1380896430	0.805112	1373804461	0.800977	246.767	0.891568
AYF114	1761919944	1436709734	0.815423	1429460414	0.811308	1423905217	0.808155	259.433	0.891667
AYF153	1661499206	1361353788	0.819353	1353864444	0.814845	1348061955	0.811353	242.632	0.911449
AYF35	1998063710	1608977782	0.805269	1602804123	0.802179	1597871486	0.79971	253.268	0.966478
AYF40	1743820782	1424389946	0.816821	1418047935	0.813184	1412843099	0.8102	226.199	0.966501
AYF53	3218175118	2530290390	0.78625	2512539713	0.780734	2499792594	0.776773	406.643	0.966848
AYF92	1527565226	1197522110	0.783942	1188858212	0.77827	1182005795	0.773784	169.077	0.961806
AYN078	2267007696	1837946028	0.810737	1829474113	0.807	1822547883	0.803944	318.783	0.905798
AZJ041	1621250156	1318873562	0.813492	1310758927	0.808487	1304358274	0.804539	184.808	0.965663
AZJ042	1381844488	1150348200	0.832473	1145335555	0.828845	1141244826	0.825885	163.143	0.965115
AZJ043	1780065916	1415157806	0.795003	1408291889	0.791146	1402720230	0.788016	201.8	0.96524
AZJ056	1881600128	1521070112	0.808392	1514128250	0.804702	1508530398	0.801727	234.117	0.965246
AZJ058	1695906368	1395749776	0.823011	1390156984	0.819713	1385831471	0.817163	245.938	0.902361
AZJ065	1746036556	1392210336	0.797355	1383644658	0.792449	1377171227	0.788741	238.763	0.907496
AZS078	1883485816	1471760458	0.781402	1460605408	0.77548	1452153062	0.770992	251.015	0.891035
AZS095	1765290868	1444314698	0.818174	1432033318	0.811217	1422616113	0.805882	257.967	0.897968
AZS096	1965272248	1556276064	0.791888	1548720646	0.788044	1542607740	0.784933	177.661	0.908812
AZS097	1875345104	1521982152	0.811574	1514290988	0.807473	1508126674	0.804186	246.478	0.90713
AZS098	1572496182	1292202734	0.821753	1285351764	0.817396	1280053705	0.814027	229.153	0.892379
AZS099	1615293206	1333477074	0.825533	1326131509	0.820985	1320260531	0.81735	221.904	0.899042
SCQ159	2004439534	1576253968	0.786381	1564450321	0.780493	1555504307	0.77603	276.879	0.907649
SCQ161	2757756790	2219598226	0.804856	2205017216	0.799569	2194717645	0.795834	392.771	0.900039
SCQ164	1912472984	1607309534	0.840435	1599154108	0.836171	1592768348	0.832832	291.333	0.888384
SCQ166	1929327906	1530902930	0.79349	1523567316	0.789688	1517852049	0.786726	263.389	0.908954
SCQ172	1783662736	1484540494	0.832299	1477664180	0.828444	1472065317	0.825305	260.355	0.89496
SCQ175	998139294	807493338	0.808999	803301675	0.804799	800183082	0.801675	141.145	0.897205
SCY233	1647724080	1380242076	0.837666	1374814268	0.834372	1370304289	0.831635	243.535	0.888946
SCY234	1530809612	1269798562	0.829495	1262778437	0.824909	1257261833	0.821305	213.518	0.885804
SCY235	2154612960	1719896946	0.798239	1705572171	0.791591	1695057616	0.786711	290.254	0.890324
SCY236	1626149502	1367403754	0.840884	1360256692	0.836489	1354511926	0.832957	242.305	0.895774
SCY237	2131729212	1749283660	0.820594	1737944508	0.815275	1729424325	0.811278	317.78	0.900183
SCY238	1682257176	1417097552	0.842379	1412914621	0.839892	1409402784	0.837805	257.411	0.889183
SCY239	2124615904	1692284180	0.796513	1681390391	0.791386	1673263587	0.787561	295.927	0.909875
SCY240	1269994862	1095631840	0.862706	1092044928	0.859881	1089030555	0.857508	187.869	0.898835
SCY241	1798353224	1482730306	0.824493	1474682263	0.820018	1468203241	0.816415	272.249	0.914828
SCY242	2077244788	1682627428	0.810028	1674077414	0.805912	1667207043	0.802605	302.709	0.911337
SCY243	2441595708	1842791014	0.754749	1831194741	0.749999	1822815803	0.746567	327.851	0.899185
SCY244	1629639112	1330003470	0.816134	1322627044	0.811607	1316977569	0.808141	232.09	0.904917
SGZ165	1809639568	1432123562	0.791386	1421834972	0.785701	1414197305	0.78148	258.101	0.891098
SGZ197	1785868242	1473536218	0.825109	1463217431	0.819331	1455039316	0.814752	233.092	0.908822
SGZ198	1461870562	1218777172	0.833711	1212297186	0.829278	1206842268	0.825547	202.384	0.906931
SGZ199	2135239660	1705174446	0.798587	1692602260	0.792699	1683059177	0.78823	303.696	0.892446
SGZ202	1623561362	1356921032	0.835768	1349515797	0.831207	1343616981	0.827574	257	0.896391
SGZ203	1776534630	1447672032	0.814885	1440423981	0.810805	1434860287	0.807674	260.724	0.89805
SHB078	2114240392	1648004638	0.779478	1639602482	0.775504	1633035609	0.772398	271.362	0.874735
SHB115	2706861334	2195291152	0.81101	2179762110	0.805273	2168683946	0.80118	381.57	0.896397
SHB116	1629290906	1330622872	0.816688	1324903669	0.813178	1320323734	0.810367	232.122	0.900961
SHB185	2100572778	1639804734	0.780646	1629100721	0.775551	1621194959	0.771787	255.284	0.899027
SHB187	2050471280	1600849150	0.780723	1590043949	0.775453	1581787075	0.771426	259.446	0.90126
SHB188	1922719240	1541582858	0.801772	1532006860	0.796792	1524757602	0.793021	240.086	0.900602
SHB195	1757802476	1401360332	0.797223	1394812959	0.793498	1389435605	0.790439	255.568	0.912785
SHB196	1823262788	1448839262	0.794641	1442219952	0.79101	1436846376	0.788063	248.489	0.89679
SHB197	1726633962	1400092234	0.81088	1390744994	0.805466	1383508367	0.801275	246.245	0.90011
SHB219	2048710922	1618955862	0.790231	1606195799	0.784003	1596901490	0.779466	275.106	0.896956
SHB220	1901302608	1545860084	0.813053	1536791002	0.808283	1529745518	0.804578	271.795	0.904963
SHB221	1411184996	1134890330	0.804211	1128979360	0.800022	1124524947	0.796866	203.847	0.897994
SHB222	1867833156	1473825836	0.789056	1464465818	0.784045	1457226690	0.78017	265.161	0.891997
SHB223	1960173884	1550263244	0.79088	1543996371	0.787683	1538999802	0.785134	276.758	0.893655
SHB224	1738871908	1395719274	0.802658	1387620772	0.798001	1381459629	0.794457	242.311	0.914153
SHB225	1283349604	1044635214	0.813991	1037515490	0.808443	1032079476	0.804208	180.671	0.908588
SHB226	1634485306	1320907834	0.808149	1313037003	0.803334	1307047376	0.799669	232.948	0.910999
SHB227	1873800978	1497746350	0.799309	1487494692	0.793838	1479736309	0.789698	263.843	0.911258
SHB229	1910970534	1518928026	0.794846	1507964842	0.789109	1499624846	0.784745	270.887	0.910397
SHK151	1330803166	1075692290	0.808303	1069451904	0.803614	1064790613	0.800111	179.224	0.893681
SHK153	1652261630	1338499938	0.810102	1330452496	0.805231	1324331071	0.801526	236.502	0.904843
SHK165	2161034688	1696947664	0.785248	1687546188	0.780897	1680566217	0.777667	293.08	0.906314
SHK168	1200606134	983240124	0.818953	978087735	0.814662	974246986	0.811463	170.3	0.89736
SHK173	1593171404	1274921086	0.800241	1266059237	0.794679	1259316436	0.790446	209.948	0.903911
SHK178	2074174354	1657432776	0.799081	1648873005	0.794954	1642523665	0.791893	280.777	0.904827
SHK184	1944764334	1553312840	0.798715	1544697893	0.794285	1538136265	0.790911	235.73	0.89795
SHK185	1265106086	1003523048	0.793232	996894374	0.787993	991859757	0.784013	181.995	0.900921
SHK186	1282519104	1000017734	0.779729	993765349	0.774854	988955366	0.771104	171.601	0.904977
SHK199	2335356940	1840192304	0.78797	1829111849	0.783226	1820823877	0.779677	328.792	0.905857
SHS117	1909115046	1528713732	0.800745	1515877248	0.794021	1506061569	0.788879	278.667	0.90918
SHS131	1383595484	1123667708	0.812136	1115846899	0.806483	1109744668	0.802073	176.831	0.890686
SHS139	1859548390	1504950560	0.80931	1495933629	0.804461	1489218365	0.800849	247.036	0.904953
SHS143	1777079438	1421116266	0.799692	1413822137	0.795587	1408346648	0.792506	224.062	0.966553
SHS147	2093550674	1689784828	0.807138	1683666543	0.804216	1678836643	0.801909	260.615	0.890773
SHS149	2062322062	1606145324	0.778804	1596916367	0.774329	1590074820	0.771012	257.878	0.966709
SHS150	1392066282	1124425426	0.807738	1116907913	0.802338	1111235532	0.798263	179.721	0.966346
SHS152	1447641228	1183257140	0.817369	1173782203	0.810824	1166495167	0.80579	186.355	0.893188
SHS155	1143658900	948923260	0.829726	938863637	0.82093	931527881	0.814515	148.85	0.966019
SHS160	1505058978	1236605742	0.821633	1228968417	0.816558	1223177582	0.812711	197.716	0.955704
SHS163	2213949618	1719422806	0.776631	1708918334	0.771887	1700966815	0.768295	286.998	0.9599
SHS167	1501867140	1207072256	0.803714	1199428486	0.798625	1193496719	0.794675	207.556	0.961009
SHS173	1668754756	1325453538	0.794277	1314681057	0.787822	1306304172	0.782802	230.088	0.902445
SHS176	2254949138	1816513692	0.805567	1804225533	0.800118	1794660680	0.795876	293.85	0.967183
SHX153	1431739116	1160011596	0.810212	1153264897	0.805499	1148190380	0.801955	196.461	0.902525
SHX163	1657463278	1335211158	0.805575	1326886093	0.800552	1320598843	0.796759	224	0.89592
SHX167	2041981758	1613810084	0.790316	1604400880	0.785708	1597366713	0.782263	265.271	0.964437
SHX168	1499378660	1218686572	0.812794	1211739914	0.808161	1206439259	0.804626	209.067	0.964376
SHX171	1300463038	1044483006	0.803162	1035699968	0.796409	1029253163	0.791451	185.939	0.912478
SHX173	1860581532	1490191820	0.800928	1480946025	0.795959	1473997614	0.792224	253.571	0.903468
SHX176	1900963462	1479433070	0.778254	1467524435	0.77199	1458967354	0.767488	261.452	0.904635
SHX181	2215063998	1752820684	0.791318	1744758825	0.787679	1738879839	0.785025	280.274	0.907312
SHX182	1698240828	1346049334	0.792614	1338296735	0.788049	1332399147	0.784576	233.815	0.917811
SHX189	1483988438	1201712058	0.809785	1193850226	0.804488	1187847223	0.800442	183.911	0.960151
SHX194	1807355844	1450743674	0.802688	1440548723	0.797048	1432706653	0.792709	246.992	0.906092
SHX196	1937309464	1549784876	0.799968	1541470496	0.795676	1535306525	0.792494	278.2	0.905641
SHX197	2085507810	1656764148	0.794418	1646256963	0.789379	1638310634	0.785569	278.344	0.88718
SHX199	1733729150	1379894776	0.795911	1370053427	0.790235	1362480510	0.785867	237.032	0.905517
SJL001	2195057404	1767283464	0.805119	1757146966	0.800502	1749753805	0.797134	308.112	0.905183
SJL090	1952522412	1558062696	0.797974	1548736779	0.793198	1541880547	0.789686	260.528	0.899433
SJL102	2400923556	1860862392	0.775061	1849526980	0.77034	1841004461	0.76679	278.245	0.929285
SJL106	1816738682	1453383154	0.799996	1443640559	0.794633	1436184487	0.790529	247.154	0.901053
SJL119	1840743454	1457703868	0.79191	1448967610	0.787164	1442460646	0.783629	264.096	0.890232
SJL170	2150561328	1669787898	0.776443	1660584363	0.772163	1653851870	0.769033	281.782	0.887571
SJL235	1361174702	1146777050	0.842491	1131061048	0.830945	1118180358	0.821482	199.217	0.888598
SJL254	1498895762	1226805540	0.818473	1218630521	0.813019	1212497706	0.808927	217.117	0.876115
SJL255	1647641634	1381717950	0.838603	1367295895	0.82985	1355550526	0.822722	240.353	0.908246
SJL257	1675866252	1330322986	0.793812	1322541284	0.789169	1316319589	0.785456	234.482	0.908664
SKM010	3400603352	2713560298	0.797964	2692344124	0.791725	2676143748	0.786961	469.925	0.963134
SKM023	1365546756	1120272624	0.820384	1110506136	0.813232	1102784124	0.807577	193.053	0.964483
SKM025	1818587526	1469572166	0.808084	1460225406	0.802945	1452582163	0.798742	257.691	0.893384
SKM248	2974767950	2319708206	0.779795	2301306537	0.773609	2287043095	0.768814	401.717	0.964861
SNC004	2086932646	1664454578	0.79756	1651749091	0.791472	1641216219	0.786425	254.509	0.967138
SNC013	1299062966	1086033978	0.836013	1072200649	0.825365	1060593336	0.81643	168.599	0.966619
SNC014	2737002746	2097069578	0.766192	2081653964	0.76056	2069082372	0.755966	310.472	0.963629
SNC015	1725827320	1409629998	0.816785	1398581075	0.810383	1389904611	0.805356	216.823	0.966923
SNC020	2421010180	1841997962	0.760839	1829683006	0.755752	1819957872	0.751735	282.008	0.959983
SNC023	1763792948	1401905140	0.794824	1391156049	0.78873	1383002280	0.784107	229.718	0.906836
SNC032	1308068606	1076810294	0.823206	1066834827	0.81558	1058433508	0.809157	176.847	0.906309
SNC034	2284424036	1820873062	0.797082	1805653485	0.79042	1792869618	0.784823	312.086	0.90118
SNC039	1394308028	1163130652	0.834199	1149084621	0.824125	1138265413	0.816366	178.383	0.966687
SNC047	1767814380	1413692200	0.799684	1404269096	0.794353	1396465434	0.789939	249.162	0.905071
SNJ207	1184053212	979562972	0.827296	965439922	0.815369	953729628	0.805479	167.604	0.905661
SNJ227	5325184422	4454992864	0.836589	4402361322	0.826706	4359562811	0.818669	671.362	0.902143
SNJ235	2462264286	2013913576	0.817911	2000191817	0.812338	1989358096	0.807938	318.957	0.908804
SNJ237	2330003084	1824259086	0.782943	1810684332	0.777117	1800658438	0.772814	308.294	0.90605
SNJ244	2156400800	1762167584	0.81718	1750014354	0.811544	1740143648	0.806967	260.322	0.960421
SNJ245	3378962938	2691648386	0.79659	2675160829	0.791711	2661780337	0.787751	406.635	0.969732
SSD124	1819107872	1531922482	0.842128	1508031275	0.828995	1488557154	0.81829	256.196	0.887925
SSD126	2127726202	1714000698	0.805555	1698763504	0.798394	1686095329	0.79244	286.908	0.902277
SSD127	2006441492	1610298428	0.802564	1593641236	0.794263	1579430000	0.78718	269.136	0.914278
SSD128	2419431928	1959338552	0.809834	1945279527	0.804023	1933661367	0.799221	339.341	0.896371
SSD134	2338964632	1905733854	0.814777	1892977791	0.809323	1882416882	0.804808	327.959	0.898323
SSD135	1650686700	1359338240	0.823499	1344710127	0.814637	1332806801	0.807426	197.907	0.912262
SSD136	1748143912	1438374358	0.822801	1425116837	0.815217	1414601401	0.809202	242.806	0.873256
SSD137	1836389822	1518920174	0.827123	1496936903	0.815152	1479035134	0.805404	245.796	0.911214
SSD144	1971122290	1614180034	0.818914	1591594949	0.807456	1573474093	0.798263	274.404	0.89384
SQD130	2966909306	2295212080	0.773604	2273803338	0.766388	2257411907	0.760863	401.433	0.910114
SQD136	3418231092	2688661002	0.786565	2664043593	0.779363	2645562386	0.773957	437.507	0.90827
SQD139	3143317170	2525603652	0.803484	2509023560	0.798209	2495316631	0.793848	419.347	0.906253
SQD140	2879447086	2332810476	0.810159	2305870446	0.800803	2284201315	0.793278	375.051	0.910041
SQD149	3027846564	2399742736	0.792558	2378562928	0.785563	2361915554	0.780064	393.722	0.908058
SWH024	2145440314	1714911228	0.799328	1702160056	0.793385	1692161091	0.788724	295.338	0.890286
SWH048	1810856930	1476668562	0.815453	1467348284	0.810306	1459960299	0.806226	237.836	0.966513
SYF105	2829857176	2112867500	0.746634	2097570541	0.741228	2085485744	0.736958	336.705	0.966237
SYF132	1648691990	1364252384	0.827476	1346103296	0.816467	1331446015	0.807577	218.54	0.966692
SYF150	2510466204	2002708168	0.797744	1990124155	0.792731	1979655417	0.788561	350.59	0.907156
SYF165	1536741496	1295874148	0.843261	1278243554	0.831788	1263915278	0.822464	201.287	0.966775
SYF182	1955412250	1610880986	0.823806	1599589489	0.818032	1590814144	0.813544	253.941	0.963336
SYF187	1891372546	1542260244	0.815419	1531230701	0.809587	1522856200	0.805159	243.655	0.965044
SYF207	1272375528	1030237968	0.809696	1023317539	0.804257	1018031990	0.800103	165.126	0.965598
SYF219	1758218632	1435865946	0.816659	1421287977	0.808368	1408807698	0.80127	228.222	0.966867
SYF221	2008985238	1622605230	0.807674	1608251881	0.800529	1596392797	0.794626	258.63	0.967395
SYF222	2045409458	1668717610	0.815835	1654555465	0.808912	1642633940	0.803083	266.458	0.964738
SZJ049	1950899766	1582827300	0.811332	1567040590	0.80324	1554843400	0.796988	293.366	0.891108
SZJ060	1928690082	1507645004	0.781694	1497636662	0.776505	1490099669	0.772597	256.696	0.907436
SZJ077	1834825462	1435540692	0.782385	1425656790	0.776999	1418271599	0.772974	254.538	0.899092
SZJ088	1978878254	1645425860	0.831494	1621477813	0.819392	1601899338	0.809499	276.762	0.905906
SZJ104	1782837068	1463141680	0.820682	1448882866	0.812684	1436866593	0.805944	254.793	0.893265
SZJ137	1928557202	1611330060	0.835511	1591137207	0.82504	1574491946	0.816409	238.516	0.967532
SZJ145	1486663252	1201146714	0.807948	1192674686	0.802249	1186252068	0.797929	204.147	0.907145
SZJ169	1629306006	1285102714	0.788742	1275112601	0.782611	1267435423	0.777899	227.862	0.892079
SZJ189	1970326822	1609361926	0.816799	1588014966	0.805965	1570359305	0.797004	267.513	0.891224
SZJ200	2154592122	1690845452	0.784764	1677024026	0.778349	1665513921	0.773007	227.9	0.940665
SZJ246	1803045398	1453142460	0.805938	1442036244	0.799778	1433607485	0.795103	252.399	0.906069
SZS102	1594258906	1298165120	0.814275	1288840334	0.808426	1282104446	0.804201	221.052	0.901181
SZS103	1461055464	1158710278	0.793064	1149315430	0.786634	1141998336	0.781626	211.807	0.894122
SZS108	1539280410	1248347804	0.810994	1239663919	0.805353	1233254955	0.801189	221.952	0.904793
SZS110	2540229210	2043664200	0.80452	2028044093	0.798371	2014923383	0.793205	320.229	0.966996
SZS111	2186444968	1783620758	0.815763	1774053021	0.811387	1766990402	0.808157	304.731	0.908824
SZS117	1777678908	1393730604	0.784017	1383648725	0.778346	1376010804	0.774049	238.208	0.896895
SZS120	2357815170	1928404088	0.817878	1916543336	0.812847	1907581685	0.809046	299.736	0.966584
SZS126	2138082688	1713159930	0.80126	1698776870	0.794533	1688116251	0.789547	268.804	0.966544
SZS128	1920228344	1525637862	0.794509	1513709828	0.788297	1504921436	0.78372	255.311	0.953751
SZS132	1467649936	1167117354	0.795229	1159274613	0.789885	1153301159	0.785815	196.174	0.957485
SZS139	1537675884	1257684134	0.817912	1249007322	0.81227	1242532119	0.808059	181.615	0.909086
SZS140	1888069874	1498831436	0.793843	1485661549	0.786868	1475865602	0.78168	252.656	0.957803
SZS141	1926884122	1497154128	0.776982	1485980414	0.771183	1477683205	0.766877	257.622	0.910086
SZS148	2618465330	2088290740	0.797525	2073022042	0.791694	2060470972	0.7869	339.481	0.963666
SZS149	1768032726	1433462630	0.810767	1422039497	0.804306	1413517801	0.799486	246.818	0.906216
SZS150	1804437920	1431548554	0.793349	1420926291	0.787462	1413210123	0.783186	250.097	0.906294
SZS152	1889475684	1551096764	0.820914	1541447437	0.815807	1533726884	0.811721	266.716	0.892817

## Sheet: Table S4
Table S4 Genome assembly and annotation information of 239 BSI K. pneumoniae isolates
Species ID	Contig number	Genome Size	GC content	CDS	rRNA	tRNA
SNC27	299	5800431	0.5702	5511	5	52
SNC29	272	5809881	0.5698	5527	5	52
SGZ200	248	5439283	0.5727	5028	7	53
SKM22	254	5481663	0.5734	5139	5	57
SHX180	190	5499560	0.5705	5094	5	54
SNJ201	118	5486716	0.5727	5075	4	55
SWH33	152	5470487	0.5722	5064	6	59
SYF208	163	5469353	0.5731	5034	6	55
SZS135	133	5494680	0.5716	5094	6	58
SGZ164	133	5543908	0.5712	5110	5	60
SHS145	231	5386472	0.5745	5052	5	52
AB20479	132	5517191	0.5714	5114	7	59
SQD109	272	5434777	0.5727	5075	4	66
SQD110	273	5303377	0.5749	4871	5	56
SSD115	319	5665281	0.5698	5265	5	59
SKM28	278	5562115	0.5691	5180	5	54
SCQ151	329	5651075	0.5719	5319	4	53
SCQ167	233	5716278	0.5683	5414	5	59
SHS84	272	5553831	0.572	5255	5	57
SHS118	280	5550065	0.572	5250	5	53
SHS121	449	5793335	0.5698	5467	6	48
SHS123	255	5710571	0.5708	5408	6	55
SHX166	410	5746413	0.5699	5340	6	54
AGD71	185	5696521	0.5676	5256	7	55
AGD83	173	5515653	0.571	5132	4	58
AGD88	364	5667622	0.5714	5364	5	59
AGD93	284	5403000	0.5737	5086	5	57
AGD94	139	5382315	0.5737	4990	6	50
AGD95	452	5525147	0.5718	5210	6	60
AGX068	207	5366595	0.5737	4989	5	59
AGX069	180	5343907	0.5747	5012	5	55
AGX070	131	5367029	0.5731	4937	7	55
AGX071	173	5319063	0.5737	4887	6	55
AGX072	197	5625173	0.5718	5190	6	58
AGX073	130	5491361	0.5721	5084	5	62
AGX078	232	5594450	0.5717	5150	6	54
AGX080	218	5515144	0.5723	5197	5	59
AGX082	150	5530989	0.5735	5078	6	54
AGX084	127	5264541	0.5728	4875	5	54
AGX085	181	5645198	0.5719	5218	7	55
AGX087	145	5402494	0.5729	5027	5	56
AGX088	192	5463228	0.572	5062	4	61
AGX092	171	5575050	0.569	5130	6	58
AGX108	131	5463928	0.5726	5047	4	54
AHS053	167	5340737	0.5733	4934	3	52
ANX077	167	5359449	0.5728	4924	6	56
AWH080	310	5856638	0.5674	5570	5	55
AWH081	255	5513219	0.5738	5189	5	57
AWH083	208	5340324	0.5738	4925	5	58
AWH084	150	5338029	0.5743	4974	5	56
AWH088	283	5283920	0.5753	4899	3	57
AWH095	187	5502913	0.5716	5110	7	54
AXJ90	251	5475762	0.572	5080	5	56
AXJ93	301	5935124	0.5681	5661	5	55
AYF108	150	5417521	0.5732	5047	6	56
AYF114	187	5334147	0.5732	4897	5	59
AYF153	178	5433234	0.5732	4998	4	56
AYF35	288	5839510	0.5696	5548	5	56
AYF40	302	5721074	0.571	5427	5	52
AYF53	261	5745875	0.5705	5448	5	55
AYF92	331	5810196	0.5678	5501	4	57
AYN078	166	5610589	0.572	5165	7	55
AZJ041	281	5804772	0.5699	5519	5	55
AZJ042	275	5789866	0.5698	5505	5	56
AZJ043	261	5782824	0.5699	5493	5	52
AZJ056	269	5788150	0.5699	5499	5	61
AZJ058	136	5379745	0.5726	4984	8	55
AZJ065	198	5506822	0.5713	5102	3	53
AZS078	149	5546395	0.5712	5110	5	55
AZS095	189	5428209	0.5722	5009	7	52
AZS096	218	5295607	0.5744	4940	7	60
AZS097	371	5549046	0.5712	5196	5	55
AZS098	157	5487487	0.5717	5054	6	53
AZS099	248	5440678	0.5727	5035	6	54
SCQ159	143	5543100	0.5714	5188	4	54
SCQ161	135	5465910	0.5707	5096	5	56
SCQ164	162	5366288	0.5727	4962	5	56
SCQ166	154	5570498	0.572	5202	7	59
SCQ172	223	5370328	0.5736	5020	7	55
SCQ175	187	5579447	0.5691	5133	5	60
SCY233	190	5569330	0.5703	5176	6	57
SCY234	275	5493532	0.5716	5080	6	53
SCY235	220	5246599	0.5745	4871	6	57
SCY236	185	5498585	0.5708	5055	7	56
SCY237	161	5298113	0.5737	4862	5	53
SCY238	136	5439787	0.5702	5043	5	58
SCY239	203	5488978	0.5721	5092	6	53
SCY240	426	5495766	0.5728	5121	4	51
SCY241	173	5252133	0.5759	4837	6	52
SCY242	181	5386825	0.574	4975	7	56
SCY243	198	5456272	0.5724	5069	5	53
SCY244	156	5616661	0.5719	5160	5	56
SGZ165	109	5440992	0.5701	5010	5	56
SGZ197	206	5294630	0.5744	4940	7	60
SGZ198	375	5546830	0.5713	5193	5	57
SGZ199	138	5487680	0.5718	5057	6	57
SGZ202	151	5103161	0.5766	4722	6	54
SGZ203	184	5427593	0.5722	5009	7	52
SHB078	387	5305496	0.5725	4901	5	54
SHB115	171	5508934	0.5699	5052	6	51
SHB116	202	5510535	0.5721	5154	7	57
SHB185	201	5605705	0.5711	5171	6	58
SHB187	195	5690133	0.5706	5231	4	52
SHB188	206	5613395	0.571	5172	6	53
SHB195	176	5360598	0.5744	4969	5	57
SHB196	154	5579313	0.5721	5219	5	60
SHB197	203	5455633	0.573	5100	5	57
SHB219	189	5581929	0.5721	5216	4	60
SHB220	210	5509123	0.5727	5031	4	53
SHB221	163	5431472	0.5727	4967	6	53
SHB222	131	5281463	0.5733	4833	6	51
SHB223	180	5409519	0.5727	4977	5	61
SHB224	148	5538846	0.5707	5126	6	54
SHB225	151	5560615	0.5709	5168	7	55
SHB226	193	5388350	0.5741	4984	7	60
SHB227	190	5387954	0.574	4984	7	58
SHB229	216	5406626	0.5739	5051	6	63
SHK151	268	5465642	0.5726	5108	7	57
SHK153	170	5384332	0.5732	4977	7	59
SHK165	167	5563402	0.5725	5099	6	54
SHK168	161	5443099	0.5712	5035	6	54
SHK173	196	5606064	0.572	5130	5	54
SHK178	167	5530419	0.5728	5082	7	54
SHK184	234	5830309	0.567	5405	6	58
SHK185	170	5319593	0.5738	4890	7	57
SHK186	174	5627177	0.5714	5162	6	56
SHK199	129	5381334	0.5732	4975	6	62
SHS117	122	5261907	0.5741	4793	5	52
SHS131	261	5738565	0.5696	5324	5	57
SHS139	238	5612902	0.5711	5325	6	65
SHS143	262	5925327	0.5684	5645	5	60
SHS147	282	5700923	0.5698	5290	5	57
SHS149	288	5818059	0.5697	5521	5	52
SHS150	299	5819677	0.5697	5526	5	52
SHS152	220	5608358	0.5711	5204	5	54
SHS155	305	5828368	0.5695	5533	5	52
SHS160	263	5724047	0.5701	5431	6	52
SHS163	317	5621569	0.5715	5347	6	56
SHS167	275	5477264	0.5738	5144	5	53
SHS173	171	5534748	0.5723	5104	5	57
SHS176	305	5795037	0.5701	5511	5	55
SHX153	206	5554257	0.5726	5072	6	56
SHX163	209	5522132	0.5686	5093	5	53
SHX167	391	5728082	0.5715	5390	4	58
SHX168	259	5535777	0.5731	5214	5	56
SHX171	147	5290981	0.5743	4876	4	55
SHX173	294	5418435	0.5732	5052	5	54
SHX176	157	5414816	0.5731	5020	7	55
SHX181	225	5527384	0.5714	5152	6	59
SHX182	240	5516440	0.5713	5156	6	54
SHX189	316	5750525	0.5711	5456	4	54
SHX194	163	5646563	0.5717	5191	6	55
SHX196	131	5405963	0.5738	4972	5	49
SHX197	288	5439704	0.5719	5000	5	55
SHX199	166	5345312	0.5733	4959	5	60
SJL001	145	5529367	0.573	5056	4	50
SJL090	198	5514474	0.5716	5151	7	50
SJL102	373	5736440	0.5673	5372	6	55
SJL106	399	5513034	0.572	5114	5	62
SJL119	155	5246979	0.5749	4893	6	54
SJL170	191	5493231	0.5707	5097	5	61
SJL235	200	5345624	0.5727	4926	5	50
SJL254	156	5422717	0.5715	4999	5	52
SJL255	266	5360968	0.5742	4969	5	58
SJL257	275	5361283	0.5743	4966	5	56
SKM010	263	5430825	0.5739	5076	4	53
SKM023	264	5441740	0.5739	5096	6	54
SKM025	177	5529094	0.5714	5122	5	56
SKM248	269	5442083	0.5739	5092	5	56
SNC004	292	5833172	0.5698	5538	5	54
SNC013	260	5799275	0.5701	5509	5	54
SNC014	369	5761224	0.5709	5461	4	56
SNC015	298	5801218	0.5701	5507	5	53
SNC020	285	5598038	0.5729	5296	5	56
SNC023	178	5658139	0.5716	5216	5	55
SNC032	252	5712917	0.571	5250	6	52
SNC034	159	5385676	0.5734	4945	5	54
SNC039	266	5765836	0.5705	5476	5	50
SNC047	138	5298020	0.5744	4886	7	55
SNJ207	203	5544020	0.5723	5184	5	60
SNJ227	319	5677440	0.5706	5247	6	53
SNJ235	202	5720788	0.5703	5402	7	59
SNJ237	187	5542850	0.5723	5180	6	56
SNJ244	445	5919522	0.5672	5605	5	54
SNJ245	312	5664408	0.5716	5358	4	56
SSD124	223	5512067	0.5733	5085	5	54
SSD126	195	5636601	0.5711	5232	4	52
SSD127	183	5415921	0.5728	5039	6	56
SSD128	203	5452478	0.57	5073	6	57
SSD134	164	5544890	0.5694	5110	6	54
SSD135	171	5438632	0.5733	5019	6	55
SSD136	352	5482101	0.5717	5115	5	53
SSD137	232	5378448	0.5722	4979	6	51
SSD144	130	5480238	0.5716	5114	5	56
SQD130	311	5457143	0.5739	5049	5	55
SQD136	131	5667082	0.5708	5282	7	56
SQD139	208	5715379	0.5706	5249	6	55
SQD140	211	5476978	0.5721	5108	7	52
SQD149	148	5669050	0.5707	5284	7	54
SWH024	239	5339764	0.5738	4924	5	53
SWH048	342	5858403	0.5673	5560	5	52
SYF105	284	5744881	0.5707	5449	5	52
SYF132	302	5748633	0.5705	5447	5	51
SYF150	167	5425793	0.5713	5009	4	52
SYF165	295	5828662	0.5697	5536	5	52
SYF182	301	5788756	0.5702	5514	6	54
SYF187	323	5831680	0.5696	5543	5	55
SYF207	257	5741519	0.5706	5448	5	56
SYF219	320	5842282	0.5696	5547	6	56
SYF221	324	5763578	0.5705	5480	5	54
SYF222	300	5813739	0.5696	5520	6	54
SZJ049	107	5121663	0.5771	4721	6	56
SZJ060	159	5647099	0.5719	5205	6	54
SZJ077	168	5440094	0.5735	5008	5	56
SZJ088	203	5584170	0.5726	5124	5	53
SZJ104	175	5487363	0.5715	5061	6	52
SZJ137	290	5801506	0.5698	5534	5	55
SZJ145	161	5648411	0.5719	5209	6	58
SZJ169	140	5382758	0.5737	4986	5	54
SZJ189	224	5280423	0.5745	4877	5	56
SZJ200	317	5868626	0.5698	5585	5	53
SZJ246	131	5389608	0.573	4975	5	56
SZS102	201	5488692	0.5727	5082	4	53
SZS103	193	5209655	0.5746	4813	5	53
SZS108	126	5395392	0.5737	4959	4	52
SZS110	309	5808826	0.5701	5523	6	52
SZS111	165	5521133	0.5712	5154	3	58
SZS117	211	5516021	0.5697	5056	5	51
SZS120	282	5800645	0.5701	5520	6	53
SZS126	289	5805595	0.5701	5527	6	54
SZS128	290	5644233	0.569	5324	5	53
SZS132	253	5506904	0.5737	5213	5	57
SZS139	222	5501946	0.5705	5094	6	56
SZS140	269	5507373	0.5737	5207	5	61
SZS141	195	5488860	0.5721	5096	6	51
SZS148	278	5577564	0.5731	5293	4	51
SZS149	226	5604074	0.5721	5131	7	53
SZS150	234	5444691	0.5727	5005	5	53
SZS152	244	5426536	0.5733	5072	5	58

## Sheet: Table S5
Table S5 BSI K. pneumoniae isolates with new STs.
Species	STs	K-loci	O type	Virulence genes	Drug resistance genes
SHX180	4523	K111	O3/O3a	iutA, kfuABC, mrkABCDFHIJ	ARR-3,QnrB6,aac3-IId,aac6'Ib-cr-1,aadA16,blaCTX-M-3,blaNDM-5,blaSHV-11,blaTEM-1,dfrA27,floR2,fosA3,mph(A),oqxA,oqxB,strA4,strB1,sul1,sul2,tetA,tetD
AGD83	5022	K54	O1v2	iucABCD, iutA, mrkABCDFHIJ	ARR-2,QnrS1,aadA1,blaOXA-10,blaSHV-11,cml,cmlA1,dfrA14,floR2,fosA3,oqxA,oqxB,strA4,strB1,sul2,tetA
AGX070	5023	K16	O1v1	iucABCD, iutA, kfuABC, kvgAS, mrkABCDFHIJ	QnrS1,aadA2.2,blaSHV-1,dfrA12,floR2,fosA3,oqxA,oqxB,strA1,strB1,sul1,sul2,tetA
SHB078	5024	K12	O3b	iutA, mrkCDFHIJ	blaSHV-38,fosA3,oqxA,oqxB
SNC034	4110	K3	O1v1	iucABCD, iutA, mrkABCDFHIJ	blaSHV-38,fosA3,oqxA,oqxB,sul2
SZJ104	5020	K107	O1v2	iroBCDN, iucABCD, iutA, kvgAS, mrkABCDFHIJ, peg344, rmpA, rmpA2	blaSHV-61,oqxA,oqxB
SNJ207	5021	K107	O4	mrkI,mrkH,mrkJ,mrkC,mrkA,iutA,mrkB,mrkF,mrkD	blaSHV-11,oqxA,oqxB
SNJ237	5021	K107	O4	mrkI,mrkH,mrkJ,mrkC,mrkA,iutA,mrkB,mrkF,mrkD	blaSHV-11,oqxA,oqxB

## Sheet: Table S6
Table S6 Detected antimicrobial resistance genes and corresponding classes in this study.
Antimicrobial resistance genes	Class
aac3-IIa	aminoglycosides
aac3-IId	aminoglycosides
aac3-IVa	aminoglycosides
aac6-Ib	aminoglycosides
aac6Ib-cr-1	aminoglycosides
aac6Ib-cr-2	aminoglycosides
aadA1	aminoglycosides
aadA2	aminoglycosides
aadA2.2	aminoglycosides
aadA5	aminoglycosides
aadA16	aminoglycosides
aph3-Ia	aminoglycosides
aph3-Ic	aminoglycosides
aph3-IIa	aminoglycosides
aph4-Ia	aminoglycosides
armA	aminoglycosides
rmtB	aminoglycosides
strA1	aminoglycosides
strA4	aminoglycosides
strB1	aminoglycosides
blaIMP-4	betalactamase
blaKPC-2	betalactamase
blaNDM-1	betalactamase
blaNDM-5	betalactamase
blaOXA-10	betalactamase
blaOXA-30	betalactamase
blaCMY-2-3	betalactamase
blaCTX-M-3	betalactamase
blaCTX-M-14	betalactamase
blaCTX-M-15	betalactamase
blaCTX-M-24	betalactamase
blaCTX-M-27	betalactamase
blaCTX-M-55	betalactamase
blaCTX-M-65	betalactamase
blaDHA-1	betalactamase
blaSHV-1	betalactamase
blaSHV-2	betalactamase
blaSHV-11	betalactamase
blaSHV-12	betalactamase
blaSHV-25	betalactamase
blaSHV-27	betalactamase
blaSHV-28	betalactamase
blaSHV-28.2	betalactamase
blaSHV-33	betalactamase
blaSHV-36.1	betalactamase
blaSHV-38	betalactamase
blaSHV-39	betalactamase
blaSHV-42	betalactamase
blaSHV-61	betalactamase
blaSHV-99	betalactamase
blaSHV-100	betalactamase
blaSHV-108	betalactamase
blaSHV-121	betalactamase
blaSHV-122	betalactamase
blaTEM-1	betalactamase
blaTEM-126	betalactamase
catA1	chloramphenicol
catA2	chloramphenicol
catB3	chloramphenicol
cml	chloramphenicol
cmlA1	chloramphenicol
floR2	chloramphenicol
fosA3	fosfomycin
mphA	macrolides
mphE	macrolides
msrE	macrolides
oqxA	oqxAB
oqxB	oqxAB
QnrB1	quinolone
QnrB2	quinolone
QnrB4	quinolone
QnrB6	quinolone
QnrS1	quinolone
QnrS3	quinolone
ARR-2	rifampicin
ARR-3	rifampicin
sul1	sulphonamides
sul2	sulphonamides
tetA	tetracycline
tetB	tetracycline
tetD	tetracycline
dfrA1	trimethoprim
dfrA5	trimethoprim
dfrA12	trimethoprim
dfrA14	trimethoprim
dfrA15	trimethoprim
dfrA17	trimethoprim
dfrA27	trimethoprim
The detedcted intrinsic variants fosA7, fosA9, fosA10, fosA14 of fosA were not inlcuded in fosfomycin according to the published study 16.

## Sheet: Table S7
Table S7 Distribution characteristics of antimicrobial resistance gene classes of BSI K. pneumoniae isolates.
		Aminoglycosides	Chloramphenicol	Fosfomycin	Macrolides	oqxAB	Quinolone	Quinolone (mutations)	Rifampicin	Sulphonamides	Tetracycline	Trimethoprim	Beta-lactamase
ALL		112 (46.86%)	75 (31.38%)	34 (14.23%)	29 (12.13%)	181 (75.73%)	107 (44.77%)	90 (37.66%)	26 (10.88%)	104 (43.51%)	96 (40.17%)	89 (37.24%)	239 (100%)
District	Central_China	6 (66.67%)	1 (11.11%)	3 (33.33%)	2 (22.22%)	7 (77.78%)	5 (55.56%)	3 (33.33%)	0 (0%)	2 (22.22%)	2 (22.22%)	1 (11.11%)	9 (100%)
	East_China	60 (55.05%)	47 (43.12%)	24 (22.02%)	13 (11.93%)	63 (57.8%)	63 (57.8%)	59 (54.13%)	10 (9.17%)	60 (55.05%)	55 (50.46%)	53 (48.62%)	109 (100%)
	North_China	2 (15.38%)	1 (7.69%)	0 (0%)	1 (7.69%)	13 (100%)	2 (15.38%)	0 (0%)	1 (7.69%)	2 (15.38%)	3 (23.08%)	2 (15.38%)	13 (100%)
	Northeast_China	10 (34.48%)	6 (20.69%)	0 (0%)	4 (13.79%)	29 (100%)	12 (41.38%)	5 (17.24%)	3 (10.34%)	11 (37.93%)	9 (31.03%)	8 (27.59%)	29 (100%)
	Northwest_China	1 (33.33%)	0 (0%)	1 (33.33%)	0 (0%)	2 (66.67%)	1 (33.33%)	1 (33.33%)	0 (0%)	1 (33.33%)	1 (33.33%)	1 (33.33%)	3 (100%)
	South_China	19 (42.22%)	12 (26.67%)	2 (4.44%)	6 (13.33%)	44 (97.78%)	16 (35.56%)	9 (20%)	9 (20%)	19 (42.22%)	16 (35.56%)	14 (31.11%)	45 (100%)
	Southwest_China	14 (45.16%)	8 (25.81%)	4 (12.9%)	3 (9.68%)	23 (74.19%)	8 (25.81%)	13 (41.94%)	3 (9.68%)	9 (29.03%)	10 (32.26%)	10 (32.26%)	31 (100%)
STs	ST11	55 (84.62%)	43 (66.15%)	30 (46.15%)	8 (12.31%)	7 (10.77%)	49 (75.38%)	65 (100%)	2 (3.08%)	45 (69.23%)	40 (61.54%)	37 (56.92%)	65 (100%)
	ST23	1 (4.76%)	1 (4.76%)	0 (0%)	1 (4.76%)	21 (100%)	0 (0%)	1 (4.76%)	0 (0%)	0 (0%)	0 (0%)	0 (0%)	21 (100%)
	ST65	1 (8.33%)	1 (8.33%)	0 (0%)	1 (8.33%)	12 (100%)	1 (8.33%)	1 (8.33%)	1 (8.33%)	1 (8.33%)	1 (8.33%)	1 (8.33%)	12 (100%)
	ST15	8 (80%)	3 (30%)	3 (30%)	4 (40%)	10 (100%)	5 (50%)	9 (90%)	3 (30%)	8 (80%)	4 (40%)	6 (60%)	10 (100%)
	ST29	3 (33.33%)	0 (0%)	0 (0%)	0 (0%)	9 (100%)	3 (33.33%)	0 (0%)	0 (0%)	2 (22.22%)	3 (33.33%)	3 (33.33%)	9 (100%)
	OtherSTs	44 (36.07%)	27 (22.13%)	1 (0.82%)	15 (12.3%)	122 (100%)	49 (40.16%)	14 (11.48%)	20 (16.39%)	48 (39.34%)	48 (39.34%)	42 (34.43%)	122 (100%)
K-loci	K64	39 (73.58%)	33 (62.26%)	20 (37.74%)	4 (7.55%)	7 (13.21%)	44 (83.02%)	50 (94.34%)	1 (1.89%)	39 (73.58%)	37 (69.81%)	34 (64.15%)	53 (100%)
	K1	1 (3.7%)	1 (3.7%)	0 (0%)	1 (3.7%)	27 (100%)	2 (7.41%)	1 (3.7%)	0 (0%)	2 (7.41%)	2 (7.41%)	2 (7.41%)	27 (100%)
	K2	3 (11.11%)	3 (11.11%)	0 (0%)	2 (7.41%)	27 (100%)	3 (11.11%)	1 (3.7%)	3 (11.11%)	3 (11.11%)	3 (11.11%)	3 (11.11%)	27 (100%)
	K47	14 (100%)	8 (57.14%)	10 (71.43%)	4 (28.57%)	3 (21.43%)	4 (28.57%)	14 (100%)	0 (0%)	4 (28.57%)	1 (7.14%)	1 (7.14%)	14 (100%)
	K54	4 (36.36%)	2 (18.18%)	0 (0%)	0 (0%)	11 (100%)	4 (36.36%)	0 (0%)	1 (9.09%)	4 (36.36%)	3 (27.27%)	4 (36.36%)	11 (100%)
	OtherKs	51 (47.66%)	28 (26.17%)	4 (3.74%)	18 (16.82%)	106 (99.07%)	50 (46.73%)	24 (22.43%)	21 (19.63%)	52 (48.6%)	50 (46.73%)	45 (42.06%)	107 (100%)
O-types	O1v1	15 (34.88%)	9 (20.93%)	0 (0%)	5 (11.63%)	43 (100%)	15 (34.88%)	9 (20.93%)	6 (13.95%)	17 (39.53%)	13 (30.23%)	13 (30.23%)	43 (100%)
	O1v2	19 (25%)	11 (14.47%)	4 (5.26%)	9 (11.84%)	76 (100%)	20 (26.32%)	8 (10.53%)	10 (13.16%)	18 (23.68%)	19 (25%)	19 (25%)	76 (100%)
	O2v1	40 (75.47%)	33 (62.26%)	20 (37.74%)	4 (7.55%)	7 (13.21%)	43 (81.13%)	49 (92.45%)	1 (1.89%)	39 (73.58%)	38 (71.7%)	35 (66.04%)	53 (100%)
	O2v2	13 (72.22%)	6 (33.33%)	0 (0%)	4 (22.22%)	18 (100%)	10 (55.56%)	2 (11.11%)	4 (22.22%)	12 (66.67%)	10 (55.56%)	8 (44.44%)	18 (100%)
	OL101	14 (82.35%)	9 (52.94%)	10 (58.82%)	4 (23.53%)	6 (35.29%)	6 (35.29%)	15 (88.24%)	0 (0%)	5 (29.41%)	2 (11.76%)	1 (5.88%)	17 (100%)
	OtherOs	11 (34.38%)	7 (21.88%)	0 (0%)	3 (9.38%)	31 (96.88%)	13 (40.63%)	7 (21.88%)	5 (15.63%)	13 (40.63%)	14 (43.75%)	13 (40.63%)	32 (100%)

## Sheet: Table S8
Table S8 Distribution characteristics of betalactamas genes of BSI K. pneumoniae isolates.
		ESBLa					AmpC			Carbapenemases
		All	blaTEM	blaSHV	blaCTX-M	blaOXA-10	All	blaCMY	blaDHA	All	blaIMP-4	blaKPC-2	blaNDM-1	blaNDM-5	blaOXA-48	blaVIM
ALL		152 (63.6%)	1 (0.42%)	115 (48.12%)	89 (37.24%)	4 (1.67%)	11 (4.6%)	1 (0.42%)	10 (4.18%)	71 (29.71%)	2 (0.84%)	68 (28.45%)	3 (1.26%)	1 (0.42%)	0 (0%)	0 (0%)
District	Central_China	8 (88.89%)	1 (11.11%)	6 (66.67%)	5 (55.56%)	0 (0%)	2 (22.22%)	0 (0%)	2 (22.22%)	3 (33.33%)	0 (0%)	3 (33.33%)	0 (0%)	0 (0%)	0 (0%)	0 (0%)
	East_China	71 (65.14%)	0 (0%)	51 (46.79%)	55 (50.46%)	2 (1.83%)	2 (1.83%)	0 (0%)	2 (1.83%)	52 (47.71%)	0 (0%)	52 (47.71%)	0 (0%)	0 (0%)	0 (0%)	0 (0%)
	North_China	5 (38.46%)	0 (0%)	4 (30.77%)	2 (15.38%)	0 (0%)	0 (0%)	0 (0%)	0 (0%)	0 (0%)	0 (0%)	0 (0%)	0 (0%)	0 (0%)	0 (0%)	0 (0%)
	Northeast_China	19 (65.52%)	0 (0%)	16 (55.17%)	5 (17.24%)	0 (0%)	3 (10.34%)	0 (0%)	3 (10.34%)	0 (0%)	0 (0%)	0 (0%)	0 (0%)	0 (0%)	0 (0%)	0 (0%)
	Northwest_China	2 (66.67%)	0 (0%)	2 (66.67%)	1 (33.33%)	0 (0%)	0 (0%)	0 (0%)	0 (0%)	1 (33.33%)	0 (0%)	1 (33.33%)	0 (0%)	0 (0%)	0 (0%)	0 (0%)
	South_China	27 (60%)	0 (0%)	21 (46.67%)	8 (17.78%)	2 (4.44%)	2 (4.44%)	1 (2.22%)	1 (2.22%)	4 (8.89%)	2 (4.44%)	2 (4.44%)	2 (4.44%)	0 (0%)	0 (0%)	0 (0%)
	Southwest_China	20 (64.52%)	0 (0%)	15 (48.39%)	13 (41.94%)	0 (0%)	2 (6.45%)	0 (0%)	2 (6.45%)	11 (35.48%)	0 (0%)	10 (32.26%)	1 (3.23%)	1 (3.23%)	0 (0%)	0 (0%)
STs	ST11	57 (87.69%)	0 (0%)	42 (64.62%)	50 (76.92%)	0 (0%)	4 (6.15%)	0 (0%)	4 (6.15%)	61 (93.85%)	0 (0%)	61 (93.85%)	1 (1.54%)	0 (0%)	0 (0%)	0 (0%)
	ST23	21 (100%)	0 (0%)	21 (100%)	1 (4.76%)	0 (0%)	0 (0%)	0 (0%)	0 (0%)	0 (0%)	0 (0%)	0 (0%)	0 (0%)	0 (0%)	0 (0%)	0 (0%)
	ST65	0 (0%)	0 (0%)	0 (0%)	0 (0%)	0 (0%)	1 (8.33%)	1 (8.33%)	0 (0%)	0 (0%)	0 (0%)	0 (0%)	0 (0%)	0 (0%)	0 (0%)	0 (0%)
	ST15	10 (100%)	0 (0%)	10 (100%)	5 (50%)	2 (20%)	1 (10%)	0 (0%)	1 (10%)	3 (30%)	0 (0%)	3 (30%)	0 (0%)	0 (0%)	0 (0%)	0 (0%)
	ST29	3 (33.33%)	0 (0%)	0 (0%)	3 (33.33%)	0 (0%)	0 (0%)	0 (0%)	0 (0%)	0 (0%)	0 (0%)	0 (0%)	0 (0%)	0 (0%)	0 (0%)	0 (0%)
	OtherSTs	61 (50%)	1 (0.82%)	42 (34.43%)	30 (24.59%)	2 (1.64%)	5 (4.1%)	0 (0%)	5 (4.1%)	7 (5.74%)	2 (1.64%)	4 (3.28%)	2 (1.64%)	1 (0.82%)	0 (0%)	0 (0%)
K-loci	K64	45 (84.91%)	0 (0%)	32 (60.38%)	39 (73.58%)	0 (0%)	1 (1.89%)	0 (0%)	1 (1.89%)	46 (86.79%)	0 (0%)	46 (86.79%)	0 (0%)	0 (0%)	0 (0%)	0 (0%)
	K1	24 (88.89%)	0 (0%)	24 (88.89%)	1 (3.7%)	0 (0%)	0 (0%)	0 (0%)	0 (0%)	0 (0%)	0 (0%)	0 (0%)	0 (0%)	0 (0%)	0 (0%)	0 (0%)
	K2	3 (11.11%)	0 (0%)	1 (3.7%)	1 (3.7%)	1 (3.7%)	1 (3.7%)	1 (3.7%)	0 (0%)	0 (0%)	0 (0%)	0 (0%)	0 (0%)	0 (0%)	0 (0%)	0 (0%)
	K47	14 (100%)	0 (0%)	13 (92.86%)	11 (78.57%)	0 (0%)	3 (21.43%)	0 (0%)	3 (21.43%)	14 (100%)	0 (0%)	14 (100%)	1 (7.14%)	0 (0%)	0 (0%)	0 (0%)
	K54	5 (45.45%)	0 (0%)	3 (27.27%)	2 (18.18%)	1 (9.09%)	1 (9.09%)	0 (0%)	1 (9.09%)	0 (0%)	0 (0%)	0 (0%)	0 (0%)	0 (0%)	0 (0%)	0 (0%)
	OtherKs	61 (57.01%)	1 (0.93%)	42 (39.25%)	35 (32.71%)	2 (1.87%)	5 (4.67%)	0 (0%)	5 (4.67%)	11 (10.28%)	2 (1.87%)	8 (7.48%)	2 (1.87%)	1 (0.93%)	0 (0%)	0 (0%)
O-types	O1v1	24 (55.81%)	0 (0%)	23 (53.49%)	8 (18.6%)	0 (0%)	2 (4.65%)	0 (0%)	2 (4.65%)	0 (0%)	0 (0%)	0 (0%)	0 (0%)	0 (0%)	0 (0%)	0 (0%)
	O1v2	40 (52.63%)	0 (0%)	32 (42.11%)	12 (15.79%)	4 (5.26%)	2 (2.63%)	1 (1.32%)	1 (1.32%)	5 (6.58%)	0 (0%)	5 (6.58%)	0 (0%)	0 (0%)	0 (0%)	0 (0%)
	O2v1	41 (77.36%)	0 (0%)	28 (52.83%)	38 (71.7%)	0 (0%)	1 (1.89%)	0 (0%)	1 (1.89%)	47 (88.68%)	0 (0%)	47 (88.68%)	0 (0%)	0 (0%)	0 (0%)	0 (0%)
	O2v2	16 (88.89%)	1 (5.56%)	8 (44.44%)	9 (50%)	0 (0%)	2 (11.11%)	0 (0%)	2 (11.11%)	2 (11.11%)	2 (11.11%)	0 (0%)	2 (11.11%)	0 (0%)	0 (0%)	0 (0%)
	OL101	16 (94.12%)	0 (0%)	15 (88.24%)	12 (70.59%)	0 (0%)	4 (23.53%)	0 (0%)	4 (23.53%)	14 (82.35%)	0 (0%)	14 (82.35%)	1 (5.88%)	0 (0%)	0 (0%)	0 (0%)
	OtherOs	15 (46.88%)	0 (0%)	9 (28.13%)	10 (31.25%)	0 (0%)	0 (0%)	0 (0%)	0 (0%)	3 (9.38%)	0 (0%)	2 (6.25%)	0 (0%)	1 (3.13%)	0 (0%)	0 (0%)
Notes: ablaTEM-1, blaTEM-2, blaSHV-1 , blaSHV-11, blaSHV-25, and blaSHV-61 were excluded.

## Sheet: Table S9
Table S9 Antimicrobial resistance features of BSI K. pneumoniae isolates.
	R%	Colistin	Amikacin	Ciprofloxacin	Levofloxacin	Piperacillin-tazobactam	Aztreonam	Ceftazidime	Ceftazidime-avibactam	Cefepime	Meropenem	Imipenem
ALL		7 (2.93%)	53 (22.18%)	110 (46.03%)	94 (39.33%)	85 (35.56%)	104 (43.51%)	99 (41.42%)	5 (2.09%)	101 (42.26%)	72 (30.13%)	72 (30.13%)
District	Central_China	0 (0%)	3 (33.33%)	5 (55.56%)	3 (33.33%)	3 (33.33%)	7 (77.78%)	5 (55.56%)	0 (0%)	7 (77.78%)	3 (33.33%)	3 (33.33%)
	East_China	4 (3.67%)	38 (34.86%)	66 (60.55%)	63 (57.8%)	55 (50.46%)	62 (56.88%)	58 (53.21%)	1 (0.92%)	62 (56.88%)	52 (47.71%)	52 (47.71%)
	North_China	0 (0%)	0 (0%)	3 (23.08%)	1 (7.69%)	2 (15.38%)	2 (15.38%)	2 (15.38%)	0 (0%)	2 (15.38%)	0 (0%)	0 (0%)
	Northeast_China	1 (3.45%)	1 (3.45%)	9 (31.03%)	4 (13.79%)	3 (10.34%)	6 (20.69%)	8 (27.59%)	0 (0%)	5 (17.24%)	0 (0%)	0 (0%)
	Northwest_China	1 (33.33%)	1 (33.33%)	0 (0%)	1 (33.33%)	1 (33.33%)	1 (33.33%)	1 (33.33%)	0 (0%)	1 (33.33%)	1 (33.33%)	1 (33.33%)
	South_China	1 (2.22%)	3 (6.67%)	13 (28.89%)	8 (17.78%)	7 (15.56%)	11 (24.44%)	10 (22.22%)	2 (4.44%)	10 (22.22%)	4 (8.89%)	4 (8.89%)
	Southwest_China	0 (0%)	7 (22.58%)	14 (45.16%)	14 (45.16%)	14 (45.16%)	15 (48.39%)	15 (48.39%)	2 (6.45%)	14 (45.16%)	12 (38.71%)	12 (38.71%)
STs	ST11	3 (4.62%)	48 (73.85%)	46 (70.77%)	65 (100%)	63 (96.92%)	64 (98.46%)	64 (98.46%)	1 (1.54%)	64 (98.46%)	61 (93.85%)	61 (93.85%)
	ST23	0 (0%)	0 (0%)	4 (19.05%)	0 (0%)	0 (0%)	0 (0%)	0 (0%)	0 (0%)	1 (4.76%)	0 (0%)	0 (0%)
	ST65	1 (8.33%)	0 (0%)	2 (16.67%)	2 (16.67%)	0 (0%)	2 (16.67%)	2 (16.67%)	0 (0%)	1 (8.33%)	0 (0%)	0 (0%)
	ST15	0 (0%)	3 (30%)	4 (40%)	8 (80%)	3 (30%)	6 (60%)	5 (50%)	1 (10%)	5 (50%)	3 (30%)	3 (30%)
	ST29	0 (0%)	0 (0%)	5 (55.56%)	0 (0%)	0 (0%)	2 (22.22%)	2 (22.22%)	0 (0%)	2 (22.22%)	0 (0%)	0 (0%)
	OtherSTs	3 (2.46%)	2 (1.64%)	49 (40.16%)	19 (15.57%)	19 (15.57%)	30 (24.59%)	26 (21.31%)	3 (2.46%)	28 (22.95%)	8 (6.56%)	8 (6.56%)
K-loci	K64	3 (5.66%)	33 (62.26%)	35 (66.04%)	50 (94.34%)	48 (90.57%)	49 (92.45%)	49 (92.45%)	0 (0%)	49 (92.45%)	46 (86.79%)	46 (86.79%)
	K1	0 (0%)	0 (0%)	6 (22.22%)	0 (0%)	0 (0%)	0 (0%)	0 (0%)	0 (0%)	1 (3.7%)	0 (0%)	0 (0%)
	K2	1 (3.7%)	0 (0%)	7 (25.93%)	3 (11.11%)	0 (0%)	4 (14.81%)	3 (11.11%)	0 (0%)	3 (11.11%)	0 (0%)	0 (0%)
	K47	0 (0%)	13 (92.86%)	11 (78.57%)	14 (100%)	14 (100%)	14 (100%)	14 (100%)	1 (7.14%)	14 (100%)	14 (100%)	14 (100%)
	K54	0 (0%)	0 (0%)	3 (27.27%)	0 (0%)	0 (0%)	1 (9.09%)	2 (18.18%)	0 (0%)	0 (0%)	0 (0%)	0 (0%)
	OtherKs	3 (2.8%)	7 (6.54%)	48 (44.86%)	27 (25.23%)	23 (21.5%)	36 (33.64%)	31 (28.97%)	4 (3.74%)	34 (31.78%)	12 (11.21%)	12 (11.21%)
O-type	O1v1	0 (0%)	0 (0%)	14 (32.56%)	10 (23.26%)	3 (6.98%)	10 (23.26%)	8 (18.6%)	1 (2.33%)	7 (16.28%)	1 (2.33%)	1 (2.33%)
	O1v2	1 (1.32%)	3 (3.95%)	27 (35.53%)	11 (14.47%)	6 (7.89%)	13 (17.11%)	11 (14.47%)	0 (0%)	13 (17.11%)	5 (6.58%)	5 (6.58%)
	O2v1	3 (5.66%)	34 (64.15%)	35 (66.04%)	50 (94.34%)	48 (90.57%)	49 (92.45%)	48 (90.57%)	0 (0%)	49 (92.45%)	47 (88.68%)	47 (88.68%)
	O2v2	0 (0%)	2 (11.11%)	10 (55.56%)	1 (5.56%)	6 (33.33%)	11 (61.11%)	10 (55.56%)	2 (11.11%)	11 (61.11%)	2 (11.11%)	2 (11.11%)
	OL101	1 (5.88%)	13 (76.47%)	12 (70.59%)	15 (88.24%)	15 (88.24%)	15 (88.24%)	15 (88.24%)	1 (5.88%)	15 (88.24%)	14 (82.35%)	14 (82.35%)
	OtherOs	2 (6.25%)	1 (3.13%)	12 (37.5%)	7 (21.88%)	7 (21.88%)	6 (18.75%)	7 (21.88%)	1 (3.13%)	6 (18.75%)	3 (9.38%)	3 (9.38%)

## Sheet: Table S10
Table S10 Distribution characteristics of virulence gene classes of BSI K. pneumoniae isolates.
		Aerobactin (iucABCD)	Salmochelin (iroBCDN)	peg344	rmpA	rmpA2	Allantoinase	Colibactin	Microcin	Yersiniabactin	kfu	kvg	mrk	iutA
ALL		119 (49.79%)	82 (34.31%)	113 (47.28%)	113 (47.28%)	98 (41%)	25 (10.46%)	34 (14.23%)	29 (12.13%)	144 (60.25%)	68 (28.45%)	33 (13.81%)	238 (99.58%)	238 (99.58%)
Districts	Central China	2 (22.22%)	2 (22.22%)	2 (22.22%)	2 (22.22%)	2 (22.22%)	0 (0%)	0 (0%)	0 (0%)	5 (55.56%)	3 (33.33%)	1 (11.11%)	9 (100%)	9 (100%)
	East China	66 (60.55%)	30 (27.52%)	60 (55.05%)	60 (55.05%)	58 (53.21%)	7 (6.42%)	14 (12.84%)	11 (10.09%)	81 (74.31%)	24 (22.02%)	11 (10.09%)	108 (99.08%)	108 (99.08%)
	North China	4 (30.77%)	6 (46.15%)	6 (46.15%)	6 (46.15%)	4 (30.77%)	2 (15.38%)	3 (23.08%)	1 (7.69%)	6 (46.15%)	4 (30.77%)	2 (15.38%)	13 (100%)	13 (100%)
	Northeast China	13 (44.83%)	12 (41.38%)	12 (41.38%)	12 (41.38%)	12 (41.38%)	5 (17.24%)	4 (13.79%)	5 (17.24%)	11 (37.93%)	10 (34.48%)	5 (17.24%)	29 (100%)	29 (100%)
	Northwest China	1 (33.33%)	0 (0%)	1 (33.33%)	1 (33.33%)	1 (33.33%)	0 (0%)	0 (0%)	0 (0%)	2 (66.67%)	0 (0%)	0 (0%)	3 (100%)	3 (100%)
	South China	23 (51.11%)	19 (42.22%)	19 (42.22%)	19 (42.22%)	13 (28.89%)	6 (13.33%)	8 (17.78%)	8 (17.78%)	20 (44.44%)	19 (42.22%)	9 (20%)	45 (100%)	45 (100%)
	Southwest China	10 (32.26%)	13 (41.94%)	13 (41.94%)	13 (41.94%)	8 (25.81%)	5 (16.13%)	5 (16.13%)	4 (12.9%)	19 (61.29%)	8 (25.81%)	5 (16.13%)	31 (100%)	31 (100%)
STs	ST11	39 (60%)	0 (0%)	31 (47.69%)	31 (47.69%)	39 (60%)	0 (0%)	0 (0%)	0 (0%)	63 (96.92%)	0 (0%)	0 (0%)	65 (100%)	65 (100%)
	ST23	21 (100%)	21 (100%)	21 (100%)	21 (100%)	21 (100%)	21 (100%)	19 (90.48%)	19 (90.48%)	19 (90.48%)	21 (100%)	0 (0%)	21 (100%)	21 (100%)
	ST65	12 (100%)	12 (100%)	12 (100%)	12 (100%)	12 (100%)	0 (0%)	8 (66.67%)	0 (0%)	8 (66.67%)	0 (0%)	11 (91.67%)	12 (100%)	12 (100%)
	ST15	2 (20%)	0 (0%)	0 (0%)	0 (0%)	0 (0%)	0 (0%)	0 (0%)	0 (0%)	5 (50%)	10 (100%)	0 (0%)	10 (100%)	9 (90%)
	ST29	5 (55.56%)	5 (55.56%)	5 (55.56%)	5 (55.56%)	4 (44.44%)	0 (0%)	0 (0%)	0 (0%)	6 (66.67%)	0 (0%)	0 (0%)	9 (100%)	9 (100%)
	OtherSTs	40 (32.79%)	44 (36.07%)	44 (36.07%)	44 (36.07%)	22 (18.03%)	4 (3.28%)	7 (5.74%)	10 (8.2%)	43 (35.25%)	37 (30.33%)	22 (18.03%)	121 (99.18%)	122 (100%)
K-loci	K64	41 (77.36%)	4 (7.55%)	34 (64.15%)	34 (64.15%)	37 (69.81%)	0 (0%)	0 (0%)	0 (0%)	52 (98.11%)	0 (0%)	0 (0%)	53 (100%)	53 (100%)
	K1	26 (96.3%)	26 (96.3%)	26 (96.3%)	26 (96.3%)	24 (88.89%)	22 (81.48%)	20 (74.07%)	20 (74.07%)	22 (81.48%)	27 (100%)	3 (11.11%)	27 (100%)	27 (100%)
	K2	25 (92.59%)	26 (96.3%)	26 (96.3%)	26 (96.3%)	18 (66.67%)	0 (0%)	10 (37.04%)	3 (11.11%)	17 (62.96%)	5 (18.52%)	21 (77.78%)	26 (96.3%)	27 (100%)
	K47	1 (7.14%)	0 (0%)	0 (0%)	0 (0%)	1 (7.14%)	0 (0%)	0 (0%)	0 (0%)	14 (100%)	0 (0%)	0 (0%)	14 (100%)	14 (100%)
	K54	6 (54.55%)	6 (54.55%)	6 (54.55%)	6 (54.55%)	5 (45.45%)	2 (18.18%)	0 (0%)	0 (0%)	5 (45.45%)	3 (27.27%)	0 (0%)	11 (100%)	11 (100%)
	OtherKs	20 (18.69%)	20 (18.69%)	21 (19.63%)	21 (19.63%)	13 (12.15%)	1 (0.93%)	4 (3.74%)	6 (5.61%)	34 (31.78%)	33 (30.84%)	9 (8.41%)	107 (100%)	106 (99.07%)
O-types	O1v1	19 (44.19%)	17 (39.53%)	17 (39.53%)	17 (39.53%)	5 (11.63%)	2 (4.65%)	2 (4.65%)	8 (18.6%)	21 (48.84%)	27 (62.79%)	18 (41.86%)	43 (100%)	43 (100%)
	O1v2	49 (64.47%)	52 (68.42%)	52 (68.42%)	52 (68.42%)	43 (56.58%)	22 (28.95%)	29 (38.16%)	20 (26.32%)	46 (60.53%)	35 (46.05%)	14 (18.42%)	75 (98.68%)	75 (98.68%)
	O2v1	41 (77.36%)	3 (5.66%)	33 (62.26%)	33 (62.26%)	40 (75.47%)	0 (0%)	3 (5.66%)	0 (0%)	53 (100%)	0 (0%)	0 (0%)	53 (100%)	53 (100%)
	O2v2	0 (0%)	0 (0%)	0 (0%)	0 (0%)	0 (0%)	0 (0%)	0 (0%)	0 (0%)	0 (0%)	1 (5.56%)	0 (0%)	18 (100%)	18 (100%)
	OL101	1 (5.88%)	0 (0%)	0 (0%)	0 (0%)	1 (5.88%)	0 (0%)	0 (0%)	0 (0%)	16 (94.12%)	0 (0%)	0 (0%)	17 (100%)	17 (100%)
	OtherOs	9 (28.13%)	10 (31.25%)	11 (34.38%)	11 (34.38%)	9 (28.13%)	1 (3.13%)	0 (0%)	1 (3.13%)	8 (25%)	5 (15.63%)	1 (3.13%)	32 (100%)	32 (100%)

[truncated: 1 more sheets: Table S11]
